# Supplementary material for: Development of MOF Based Recyclable Photocatalyst for the Removal of Different Organic Dye Pollutants
Source: Nanomaterials (Basel). 2023 Jan 13;13(2):336. doi: 10.3390/nano13020336 (PMC9861624; doi:10.3390/nano13020336)
Supplement: Supplementary file 1 [file nanomaterials-13-00336-s001.zip]

Archive with 1 entries (1 files):
- nanomaterials-2157822-supplementary.pdf
